# Supplementary material for: Geniposide activates the transcription of Ndufs8 and enhances PD-L1 blockade for inhibiting growth of osteosarcoma
Source: J Tradit Complement Med. 2025 Apr 5;16(4):433–45. doi: 10.1016/j.jtcme.2025.04.002 (PMC13316530; doi:10.1016/j.jtcme.2025.04.002)
Supplement: Multimedia component 2 [file mmc2.xlsx]

## Sheet: Sheet1
Gene Name	ProteinGroup	LFQ intensity Model-1	LFQ intensity Model-2	LFQ intensity Model-3	LFQ intensity Low dosage-1	LFQ intensity Low dosage-2	LFQ intensity Low dosage-3	LFQ intensity High dosage-1	LFQ intensity High dosage-2	LFQ intensity High dosage-3	FC, Low dosage/Model	p-value, Low dosage/Model	FC, High dosage/Model	p-value, High dosage/Model
Aacs	Q9D2R0	407940000	352810000	360400000	544130000	526110000	557170000	596650000	491760000	574870000	1.45155	0.00097311	1.48355	0.00761938
Acadl	P51174	4078600000	4045700000	3512200000	2706900000	2831300000	2691400000	3146700000	2815800000	2750000000	0.707223	0.00384916	0.748722	0.011566
Arpc3	Q9JM76	2082600000	1605000000	1895700000	2228100000	2244900000	2284200000	2317600000	2957200000	2650500000	1.21025	0.0490043	1.41947	0.0278441
Arpc5l	Q9D898	346060000	342850000	348680000	448720000	487460000	390690000	427440000	414940000	542660000	1.2788	0.0267058	1.33486	0.0465538
Atox1	O08997	123650000	151290000	144250000	181550000	183460000	208100000	210860000	164270000	202300000	1.36718	0.0125698	1.37749	0.0332857
Atp1b3	P97370	618850000	774600000	808730000	591860000	545480000	531620000	506200000	534670000	580600000	0.757867	0.0439603	0.736302	0.036028
Atp6v1f	Q9D1K2	202800000	219770000	232830000	297160000	306630000	261100000	284260000	334760000	266570000	1.31964	0.012993	1.35122	0.0259154
Cbr4	Q91VT4	335610000	282450000	328440000	416610000	479870000	405140000	531690000	426810000	514920000	1.37519	0.0143679	1.5567	0.00860783
Cox6c	Q9CPQ1	682470000	554390000	896800000	1472500000	1425900000	1175500000	1566700000	1699400000	1777200000	1.90935	0.00892252	2.36368	0.00116655
Cox7c	P17665	494490000	607340000	488010000	387000000	364420000	371560000	403860000	358460000	407260000	0.706348	0.0166956	0.735659	0.028562
Ddx24	Q9ESV0	337030000	445140000	296610000	228400000	211860000	251030000	210440000	182420000	211130000	0.640807	0.0477209	0.559882	0.0250983
Dnm1	P39053	91767000	108190000	112570000	204780000	215950000	142580000	232480000	146350000	244860000	1.80244	0.0242463	1.99564	0.0304958
Dynll2	Q9D0M5	2733700000	3305700000	2133700000	1591200000	1562400000	1643300000	1744800000	1747800000	1664100000	0.586913	0.0294352	0.630936	0.0414766
Fis1	Q9CQ92	1892500000	2122500000	1874500000	1292800000	982680000	1357800000	1316400000	1351800000	1481100000	0.616908	0.00588984	0.704525	0.00353347
Gnb1	P62874	15918000000	17086000000	15640000000	14299000000	11758000000	14233000000	13033000000	12584000000	13036000000	0.828262	0.0422772	0.79461	0.00205693
Gtf2i	Q9ESZ8	3465800000	3593700000	3319600000	5405500000	4353900000	4865700000	5708500000	4209900000	5630800000	1.40909	0.0107332	1.49813	0.0250734
Hexim1	Q8R409	52660000	55175000	51179000	79937000	96282000	75119000	67158000	59208000	73517000	1.5806	0.00912001	1.25702	0.0339265
Hm13	Q9D8V0	152490000	127460000	114760000	53570000	84684000	70768000	82300000	60240000	84856000	0.529558	0.0122969	0.576109	0.0147025
Hnrnpa0	Q9CX86	14492000000	15757000000	13868000000	9330200000	11007000000	10818000000	9493300000	13340000000	9620000000	0.706195	0.00491146	0.735619	0.047819
Ier3ip1	Q9CR20	305330000	242030000	250650000	457930000	383880000	333970000	414990000	323760000	377480000	1.47339	0.0375288	1.39877	0.0326694
Ints10	Q8K2A7	195610000	240450000	203100000	247660000	281520000	257380000	272380000	297660000	294770000	1.23062	0.0455932	1.35304	0.00930998
Itgb5	O70309	134320000	155080000	155630000	109530000	117480000	129380000	120860000	96769000	107540000	0.800822	0.0312626	0.730668	0.0155857
Morf4l1	P60762	869480000	833160000	944090000	1274700000	1770100000	1343800000	1407700000	1110800000	1291400000	1.65812	0.0214358	1.43947	0.0137087
Mt-Cyb	P00158	150980000	235100000	186010000	114370000	105890000	116330000	105480000	76232000	95615000	0.588351	0.0332058	0.484761	0.0191234
Ndufa8	Q9DCJ5	593710000	658990000	523980000	443750000	491530000	418060000	435970000	479970000	425210000	0.761724	0.0338913	0.754863	0.0267373
Ndufs4	Q9CXZ1	456300000	447300000	414100000	369120000	317320000	276620000	381780000	351830000	357410000	0.730864	0.0163676	0.827973	0.00873565
Ndufs8	Q8K3J1	290010000	333600000	355030000	487400000	421480000	491970000	392870000	381460000	414610000	1.43143	0.00909077	1.21489	0.0308845
Nup133	Q8R0G9	533340000	698410000	682230000	906400000	1073100000	939380000	917800000	933220000	814390000	1.52503	0.0102116	1.3926	0.0177301
Papss2	O88428	697250000	651420000	452600000	848720000	917160000	888590000	811090000	876790000	968130000	1.47367	0.0215446	1.47452	0.0315394
Parn	Q8VDG3	298730000	300340000	289010000	243400000	165560000	202990000	144750000	126720000	252040000	0.689071	0.0155352	0.589485	0.0364293
Pfdn1	Q9CWM4	1533000000	1254100000	1492300000	543200000	673130000	1044100000	838560000	871080000	1038300000	0.528212	0.0178439	0.642132	0.00876048
Phf14	Q9D4H9	159070000	208830000	196190000	143510000	91142000	132400000	137430000	123350000	111180000	0.650698	0.0396288	0.659398	0.0187163
Pik3r4	Q8VD65	67364000	48583000	68073000	111670000	89554000	155660000	200480000	133580000	202660000	1.93938	0.0479387	2.91664	0.00753537
Pitpnb	P53811	931880000	1025400000	943980000	801710000	833850000	768370000	770770000	851410000	690240000	0.828581	0.00899176	0.79704	0.0234266
Polr1c	P52432	883860000	890820000	885770000	597020000	580880000	711530000	678300000	675330000	824320000	0.710192	0.00335819	0.81864	0.0308569
Prkaa1	Q5EG47	611490000	674440000	930310000	1152500000	1173400000	1117600000	1103400000	1158300000	1034000000	1.55376	0.0143894	1.48707	0.0257535
Prkacb	P68181	1625200000	1551600000	1856700000	2418500000	2210700000	1993800000	2249100000	2265100000	2032100000	1.31578	0.0258764	1.30055	0.0131866
Rpl8	P62918	21412000000	20634000000	17913000000	15419000000	17853000000	15775000000	13294000000	15948000000	15474000000	0.818009	0.0493757	0.745776	0.0191926
Rplp1	P47955	281780000	306190000	323400000	587500000	803260000	437580000	601310000	462430000	401870000	2.00614	0.0458591	1.60814	0.037439
Rps5	P97461	4283800000	4379300000	6081700000	9785100000	8235100000	7014100000	6640700000	7819000000	7705000000	1.69784	0.0258731	1.50322	0.0235242
Rtn1	Q8K0T0	746170000	938570000	762750000	1327200000	1192100000	1123800000	945170000	1175900000	1098500000	1.4885	0.00969601	1.31546	0.0482962
Slc25a13	Q9QXX4	605950000	788210000	702060000	960470000	940330000	906900000	1057200000	1002800000	1124200000	1.33941	0.012456	1.51902	0.00458857
Smad2	Q62432	143150000	184890000	162250000	262410000	226310000	248120000	242070000	275370000	324940000	1.50287	0.00679403	1.71813	0.0120787
Snrpe	P62305	1932100000	2576600000	2129600000	1532500000	1629300000	1412700000	1749500000	1651200000	1447900000	0.689107	0.02658	0.730398	0.0470296
Spats2l	Q91WJ7	156900000	172040000	244960000	263060000	296990000	344950000	295380000	281600000	278400000	1.57693	0.0377615	1.49047	0.0275324
Srbd1	Q497V5	114110000	153430000	163100000	216960000	211260000	175770000	243240000	209710000	183080000	1.40254	0.0430599	1.47694	0.0406853
Srsf1	Q6PDM2	15565000000	15902000000	13989000000	13672000000	12247000000	11266000000	12054000000	13083000000	12112000000	0.818044	0.0393079	0.819452	0.0156308
Sun2	Q8BJS4	2179100000	2383800000	2641800000	1953300000	1853500000	1842700000	1604000000	1838700000	1845800000	0.784141	0.0200303	0.734035	0.014813
Taf2	Q8C176	613450000	583990000	407330000	732620000	857430000	722850000	809320000	755390000	708080000	1.44127	0.0383112	1.41627	0.0345205
Tmem214	Q8BM55	231630000	158460000	237090000	429510000	356650000	367470000	326830000	295510000	275010000	1.83939	0.00671102	1.43077	0.0378833
Umps	P13439	1419900000	1791300000	1719800000	2549900000	2230000000	2406300000	2003300000	2082700000	1924200000	1.45735	0.00685471	1.21886	0.0426624
