# Supplementary material for: Geniposide activates the transcription of Ndufs8 and enhances PD-L1 blockade for inhibiting growth of osteosarcoma
Source: J Tradit Complement Med. 2025 Apr 5;16(4):433–45. doi: 10.1016/j.jtcme.2025.04.002 (PMC13316530; doi:10.1016/j.jtcme.2025.04.002)
Supplement: Multimedia component 3 [file mmc3.xlsx]

## Sheet: Biological process
Category	Term	Count	%	PValue	Genes	List Total	Pop Hits	Pop Total	Fold Enrichment	Bonferroni	Benjamini	FDR
GOTERM_BP_DIRECT	GO:0006631~fatty acid metabolic process	4	8.16327	0.00685619	PRKAA1, ACADL, CBR4, AACS	46	156	18082	10.0792	0.893108	1	1
GOTERM_BP_DIRECT	GO:0006810~transport	11	22.449	0.0125469	NDUFA8, NDUFS8, NUP133, PITPNB, SRSF1, NDUFS4, ATP1B3, DYNLL2, ATOX1, ATP6V1F, SLC25A13	46	1822	18082	2.37319	0.983486	1	1
GOTERM_BP_DIRECT	GO:0034314~Arp2/3 complex-mediated actin nucleation	2	4.08163	0.0390999	ARPC3, ARPC5L	46	16	18082	49.1359	0.999998	1	1
GOTERM_BP_DIRECT	GO:0032981~mitochondrial respiratory chain complex I assembly	2	4.08163	0.043881	NDUFS8, NDUFS4	46	18	18082	43.6763	1	1	1
GOTERM_BP_DIRECT	GO:0000266~mitochondrial fission	2	4.08163	0.0462628	FIS1, DNM1	46	19	18082	41.3776	1	1	1
GOTERM_BP_DIRECT	GO:0045333~cellular respiration	2	4.08163	0.0462628	NDUFS4, SLC25A13	46	19	18082	41.3776	1	1	1
GOTERM_BP_DIRECT	GO:0030833~regulation of actin filament polymerization	2	4.08163	0.0580852	ARPC3, ARPC5L	46	24	18082	32.7572	1	1	1
GOTERM_BP_DIRECT	GO:0030001~metal ion transport	2	4.08163	0.0604324	ATP1B3, ATOX1	46	25	18082	31.447	1	1	1
GOTERM_BP_DIRECT	GO:0042149~cellular response to glucose starvation	2	4.08163	0.072083	PRKAA1, PIK3R4	46	30	18082	26.2058	1	1	1
GOTERM_BP_DIRECT	GO:0002181~cytoplasmic translation	2	4.08163	0.0813017	RPLP1, RPL8	46	34	18082	23.1228	1	1	1
GOTERM_BP_DIRECT	GO:0055114~oxidation-reduction process	5	10.2041	0.0865764	NDUFA8, NDUFS8, ACADL, NDUFS4, CBR4	46	676	18082	2.90745	1	1	1

## Sheet: Cellular component
Category	Term	Count	%	PValue	Genes	List Total	Pop Hits	Pop Total	Fold Enrichment	Bonferroni	Benjamini	FDR
GOTERM_CC_DIRECT	GO:0005747~mitochondrial respiratory chain complex I	3	6.12245	0.0054135	NDUFA8, NDUFS8, NDUFS4	47	47	19662	26.7026	0.519442	0.35161	0.346401
GOTERM_CC_DIRECT	GO:0030529~intracellular ribonucleoprotein complex	5	10.2041	0.00656423	RPS5, RPLP1, SNRPE, RPL8, HNRNPA0	47	320	19662	6.53657	0.588971	0.35161	0.346401
GOTERM_CC_DIRECT	GO:0070469~respiratory chain	3	6.12245	0.00814415	NDUFA8, NDUFS8, NDUFS4	47	58	19662	21.6383	0.668445	0.35161	0.346401
GOTERM_CC_DIRECT	GO:0005743~mitochondrial inner membrane	5	10.2041	0.0125804	NDUFA8, NDUFS4, COX6C, COX7C, SLC25A13	47	387	19662	5.40492	0.818977	0.35161	0.346401
GOTERM_CC_DIRECT	GO:0005925~focal adhesion	5	10.2041	0.0130226	ITGB5, ARPC3, RPS5, ARPC5L, RPL8	47	391	19662	5.34962	0.829599	0.35161	0.346401
GOTERM_CC_DIRECT	GO:0005623~cell	4	8.16327	0.0167654	SUN2, DYNLL2, AACS, GTF2I	47	231	19662	7.24399	0.897973	0.377222	0.371633
GOTERM_CC_DIRECT	GO:0005885~Arp2/3 protein complex	2	4.08163	0.0254424	ARPC3, ARPC5L	47	11	19662	76.0619	0.969167	0.490674	0.483405
GOTERM_CC_DIRECT	GO:0070062~extracellular exosome	12	24.4898	0.0410689	ITGB5, ARPC3, PITPNB, RPS5, GNB1, SRSF1, ARPC5L, SNRPE, ATP1B3, PRKACB, DNM1, ATP6V1F	47	2674	19662	1.87737	0.996522	0.66562	0.655759
GOTERM_CC_DIRECT	GO:0005739~mitochondrion	9	18.3673	0.0443747	FIS1, NDUFA8, NDUFS8, ACADL, NDUFS4, COX6C, COX7C, CBR4, SLC25A13	47	1721	19662	2.18772	0.997818	0.66562	0.655759
GOTERM_CC_DIRECT	GO:0043234~protein complex	5	10.2041	0.0585866	SMAD2, FIS1, PRKAA1, SPATS2L, DNM1	47	628	19662	3.33074	0.999711	0.72263	0.711924
GOTERM_CC_DIRECT	GO:0016020~membrane	23	46.9388	0.0588809	FIS1, SUN2, NDUFA8, RTN1, ITGB5, NUP133, DDX24, RPS5, PIK3R4, ATP1B3, COX6C, IER3IP1, RPL8, DYNLL2, COX7C, NDUFS8, TMEM214, ARPC3, NDUFS4, PRKACB, ATP6V1F, GTF2I, SLC25A13	47	6998	19662	1.37494	0.999723	0.72263	0.711924
GOTERM_CC_DIRECT	GO:0005840~ribosome	3	6.12245	0.0715832	RPS5, RPLP1, RPL8	47	188	19662	6.67565	0.999956	0.80531	0.79338

## Sheet: Molecular function
Category	Term	Count	%	PValue	Genes	List Total	Pop Hits	Pop Total	Fold Enrichment	Bonferroni	Benjamini	FDR
GOTERM_MF_DIRECT	GO:0003723~RNA binding	8	16.3265	0.00313994	DDX24, RPS5, SRSF1, SRBD1, PARN, SNRPE, RPL8, HNRNPA0	45	780	17446	3.9763	0.366191	0.254358	0.254358
GOTERM_MF_DIRECT	GO:0008137~NADH dehydrogenase (ubiquinone) activity	3	6.12245	0.00350838	NDUFA8, NDUFS8, NDUFS4	45	35	17446	33.2305	0.39927	0.254358	0.254358
GOTERM_MF_DIRECT	GO:0044822~poly(A) RNA binding	8	16.3265	0.020369	DDX24, RPS5, SRSF1, PARN, SPATS2L, RPL8, DNM1, HNRNPA0	45	1113	17446	2.78662	0.94941	0.865876	0.865876
GOTERM_MF_DIRECT	GO:0003735~structural constituent of ribosome	4	8.16327	0.028767	RPS5, RPLP1, RPL8, SLC25A13	45	264	17446	5.87407	0.985482	0.865876	0.865876
GOTERM_MF_DIRECT	GO:0016651~oxidoreductase activity, acting on NAD(P)H	2	4.08163	0.0298578	NDUFS8, NDUFS4	45	12	17446	64.6148	0.987665	0.865876	0.865876
GOTERM_MF_DIRECT	GO:0000166~nucleotide binding	10	20.4082	0.04953	PRKAA1, DDX24, SRSF1, PIK3R4, PARN, PRKACB, PAPSS2, DNM1, AACS, HNRNPA0	45	1936	17446	2.00253	0.999367	1	1
GOTERM_MF_DIRECT	GO:0004129~cytochrome-c oxidase activity	2	4.08163	0.0683163	COX6C, COX7C	45	28	17446	27.6921	0.999965	1	1

## Sheet: KEGG analysis
Category	Term	Count	%	PValue	Genes	List Total	Pop Hits	Pop Total	Fold Enrichment	Bonferroni	Benjamini	FDR
KEGG_PATHWAY	mmu00190:Oxidative phosphorylation	6	12.2449	0.000208821	NDUFA8, NDUFS8, NDUFS4, COX6C, COX7C, ATP6V1F	32	139	7691	10.3746	0.0241385	0.0143473	0.0141021
KEGG_PATHWAY	mmu05012:Parkinson's disease	6	12.2449	0.000288715	NDUFA8, NDUFS8, NDUFS4, COX6C, COX7C, PRKACB	32	149	7691	9.67827	0.0332202	0.0143473	0.0141021
KEGG_PATHWAY	mmu04932:Non-alcoholic fatty liver disease (NAFLD)	6	12.2449	0.00036788	NDUFA8, PRKAA1, NDUFS8, NDUFS4, COX6C, COX7C	32	157	7691	9.18511	0.0421364	0.0143473	0.0141021
KEGG_PATHWAY	mmu05010:Alzheimer's disease	5	10.2041	0.00525024	NDUFA8, NDUFS8, NDUFS4, COX6C, COX7C	32	177	7691	6.78937	0.459844	0.15357	0.150944
KEGG_PATHWAY	mmu05016:Huntington's disease	5	10.2041	0.00777963	NDUFA8, NDUFS8, NDUFS4, COX6C, COX7C	32	198	7691	6.06929	0.598993	0.182043	0.178932
KEGG_PATHWAY	mmu04961:Endocrine and other factor-regulated calcium reabsorption	3	6.12245	0.018397	ATP1B3, PRKACB, DNM1	32	52	7691	13.866	0.886107	0.358741	0.352609
KEGG_PATHWAY	mmu04260:Cardiac muscle contraction	3	6.12245	0.0381529	ATP1B3, COX6C, COX7C	32	77	7691	9.36404	0.989446	0.571255	0.56149
KEGG_PATHWAY	mmu05100:Bacterial invasion of epithelial cells	3	6.12245	0.0390602	ARPC3, ARPC5L, DNM1	32	78	7691	9.24399	0.990549	0.571255	0.56149
KEGG_PATHWAY	mmu01100:Metabolic pathways	10	20.4082	0.0575048	NDUFA8, NDUFS8, ACADL, POLR1C, NDUFS4, COX6C, UMPS, COX7C, PAPSS2, ATP6V1F	32	1269	7691	1.89396	0.999021	0.747562	0.734783
KEGG_PATHWAY	mmu04144:Endocytosis	4	8.16327	0.0865228	SMAD2, ARPC3, ARPC5L, DNM1	32	261	7691	3.68343	0.999975	1	0.991379
KEGG_PATHWAY	mmu04140:Regulation of autophagy	2	4.08163	0.0998384	PRKAA1, PIK3R4	32	26	7691	18.488	0.999995	1	0.991379
